# Supplementary material for: The search for molecular mimicry in proteins carried by extracellular vesicles secreted by cells infected with Plasmodium falciparum
Source: Commun Integr Biol. 2021 Sep 8;14(1):212–20. doi: 10.1080/19420889.2021.1972523 (PMC8437455; doi:10.1080/19420889.2021.1972523)
Supplement: Supplemental Material [file KCIB_A_1972523_SM4508.zip]

Archive with 3 entries (2 files):
- supplementary/
- supplementary/Supplementary Material legends.docx
- supplementary/Supplementary material.docx
